# Supplementary material for: Anti-Inflammatory Effects of Weigela subsessilis Callus Extract via Suppression of MAPK and NF-κB Signaling
Source: Plants (Basel). 2021 Aug 9;10(8):1635. doi: 10.3390/plants10081635 (PMC8400516; doi:10.3390/plants10081635)
Supplement: Supplementary file 1 [file plants-10-01635-s001.zip]

Archive with 1 entries (1 files):
- plants-1326820-supplementary.pdf
